# Supplementary material for: Improving outcomes in adults with epilepsy and intellectual disability (EpAID) using a nurse-led intervention: study protocol for a cluster randomised controlled trial
Source: Trials. 2016 Jun 24;17:297. doi: 10.1186/s13063-016-1429-7 (PMC4919880; doi:10.1186/s13063-016-1429-7)
Supplement: Additional file 1: — EpAID Trial SPIRIT checklist. (XLSX 11 kb) [file 13063_2016_1429_MOESM1_ESM.xlsx]

## Sheet: Sheet1
Manuscript page		Spirit Item No.
1		1
3		2a
30		3
33		4
1, 31-33		5a
40		5b
N/A		5c
40		5d
4-7		6a
11		6b
7-8		7
8-9		8
9		9
10		10
11-12		11a
N/A		11b
27		11c
27		11d
12-15		12
9-10, 39		13
15-16		14
16		15
16-17		16a
16-17		16b
16-17		16c
17-18		17a
N/A		17b
19-23		18a
27		18b
19-20		19
21-23		20a
21-22		20b
21-22		20c
40		21a
N/A		21b
23-24		22
N/A		23
24-25		24
24		25
19,24-25		26a
N/A		26b
25		27
31		28
40		29
N/A		30
40		31a
N/A		31b
N/A		31c
40		32
N/A		33
